# Supplementary material for: Economic evaluation of stormwater capture and its multiple benefits in California
Source: PLoS One. 2020 Mar 24;15(3):e0230549. doi: 10.1371/journal.pone.0230549 (PMC7092982; doi:10.1371/journal.pone.0230549)
Supplement: S1 Dataset — (XLSX) [file pone.0230549.s001.xlsx]

## Sheet: Summary Statistics
	Water Volume (AFY)						Levelized Cost ($/AF)								Incorporating Co-Benefits: Levelized Cost and Net Levelized Cost of Water							Benefits Summary: Total Benefit per Year (2018$)
	Min	25th Percentile	Median	75th Percentile	Max	Wilcox-Sign Test (p-value)	Min	25th Percentile	Median	75th Percentile	Max	Wilcox-Sign Test (p-value)			Min	25th Percentile	Median	75th Percentile	Max			Min	25th Percentile	Median	75th Percentile	Max
Prop 1E	11	175	560	1210	17400	0.88	40.5	660	1227	2984	25619	0.14		Urban Stormwater (n=26)							Water Supply Benefit
Prop 84	1.53	138.5	543.8	2225	12171		15.7	205.9	509	1443	103359			Levelized Cost ($2018)	100	491	1180	6420	103000		Urban Stormwater (n=23)	365	9590	127000	464000	12300000
Awarded (n=39)	1.53	336	740	1775	12171	0.3	16	229	667	2031	103359	0.37		Net Levelized Costs ($2018)	-164000	-286	250	850	28500		Non-urban Stormwater (n=24)	737	34700	156000	1200000	12800000
Not Awarded (n=11)	9	92	200	868	17400		40	650	1227	3171	11410			Non-Urban Stormwater (n=24)							All projects (n=47)	365	21000	134000	585000	12800000
Urban Stormwater (n=26)	1.53	38.5	375	943	17400	0.03	100	491	1176	6423	103359	0.023		Levelized Cost ($2018)	16	122	531	1170	25600		Stormwater Water Supply Benefit
Non-Urban Stormwater (n=24)	11	474	1050	2863	12171		16	122	531	1167	25619			Net Levelized Costs ($2018)	-63700	-1220	-73.1	198	25600		Urban Stormwater (n= 23)	365	9470	52800	188000	12300000
Upgrade (n=22)	11	505	1000	4331	12171	0.02	40	205	397	993	25619	0.024		All Projects (n=50)							Non-urban Stormwater (n= 23)	737	45400	134000	1020000	12800000
New (n=28)	1.53	69.5	375	1215	17400		16	617	1176	6306	103359			Levelized Cost ($2018)	16	246	816	2560	103000		All projects (n= 46)	365	19200	60700	541000	12800000
On-Stream (n=14)	144	400	580	2937	12171	0.25	16	163	538	1967	6700	0.36		Net Levelized Costs ($2018)	-164000	-653	51.8	639	28500		Other Water Supply Benefit
Off-Stream (n=36)	1.53	67.8	522	1435	17400		34	276	847	3503	103359										Urban Stormwater (n= 5)	495	14300	34200	95400	1150000
South Coast (n=32)	3.88	293	647	1270	12171	0.81	42	328	816	2228	103359	0.44									Non-urban Stormwater (n= 3)	216000		400000		1460000
All Other Locations (n=18)	1.53	97.5	480	3288	17400		16	140	805	2559	13327										All projects (n= 8)	495	29200	156000	587000	1460000
																					Flood Damage Reduction Benefit
																					Urban Stormwater (n= 11)	487	10204	45800	216000	3830000
																					Non-urban Stormwater (n= 11)	297	48200	115000	278000	28300000
																					All projects (n= 22)	297	20300	79100	280000	28300000
																					Water Quality Benefit
																					Urban Stormwater (n= 3)	8180		52900		132000
																					Non-urban Stormwater (n= 3)	8560		51300		83400
																					All projects (n= 6)	8180	19300	52100	75800	132000
																					Energy Savings Benefit
																					Urban Stormwater (n= 2)	9870				67500
																					Non-urban Stormwater (n= 3)	565		2660		5120
																					All projects (n= 5)	565	2660	5120	9870	67500
																					Commercial, Recreational, or Public Use Benefit
																					Urban Stormwater (n= 3)	17		39400		194000
																					Non-urban Stormwater (n= 0)
																					All projects (n= 3)	17		39400		194000
																					Habitat Benefit
																					Urban Stormwater (n= 4)	45.7		1290		9230
																					Non-urban Stormwater (n= 2)	224				535000
																					All projects (n= 6)	45.7	275	1290	7460	535000
																					Avoided Carbon Dioxide Benefit
																					Urban Stormwater (n= 5)	6250	14000	31500	57000	316000
																					Non-urban Stormwater (n= 3)	8740		11500		14800
																					All projects (n= 8)	6250	10800	14400	37800	316000
																					Avoided Capital Costs
																					Urban Stormwater (n= 1)			135000
																					Non-urban Stormwater (n= 5)	9530	40000	83400	97100	13200000
																					All projects (n= 6)	9530	50800	90300	126000	13200000

## Sheet: Regression Results
Regression results
Model 1: All Stormwater Projects
Model 1a: Annualized Present Value Cost ~ Water Supply Yield + Stormwater Source + Site Status
	Estimate	Std. Error	t-value	Sig.
(Intercept)	10.7736	0.53954	19.968	< 2e-16	***
Water supply yield (AFY)	0.32014	0.07521	4.257	0.000101	***
Urban stormwater	0.27837	0.31438	0.885	0.380513
Upgrade (not new project)	-0.08653	0.31509	-0.275	0.784834
Model 1b: Annualized Present Value Cost ~ Water Supply Yield
	Estimate	Std. Error	t-value	Sig.
(Intercept)	11.0464	0.43796	25.222	< 2e-16	***
Water supply yield (AFY)	0.2929	0.06771	4.326	7.66e-05	***
Model 2: Urban Stormwater Projects
Model 2a: Annualized Present Value Cost ~ Water Supply Yield + Site Status + Stormwater Project Type
	Estimate	Std. Error	t-value	Sig.
(Intercept)	8.37702	0.75006	11.168	8.63e-10	***
Water supply yield (AFY)	0.75923	0.13023	5.83	1.29e-05	***
Site Status (Upgrade)	-0.06121	0.39077	-0.157	0.87717
Stormwater Type: Conveyance and Recharge	0.13797	0.49207	0.28	0.78222
Stormwater Type: Detention	-0.87322	0.56532	-1.545	0.13892
Stormwater Type: LID	1.94784	0.64804	3.006	0.00727	**
Stormwater Type: Water Treatment	1.54437	0.64565	2.392	0.02726	*
Model 2b: Annualized Present Value Cost ~ Water Supply Yield + Stormwater Project Type
	Estimate	Std. Error	t-value	Sig.
(Intercept)	8.3447	0.7033	11.865	1.66e-10	***
Water supply yield (AFY)	0.7604	0.1248	5.997	7.29e-06	***
Stormwater Type: Conveyance and Recharge	0.1504	0.4737	0.317	0.75423
Stormwater Type: Detention	-0.8941	0.5359	-1.668	0.11083
Stormwater Type: LID	1.978	0.6036	3.277	0.000377	**
Stormwater Type: Water Treatment	1.571	0.6074	2.586	0.01764	*
Model 2c: Annualized Present Value Cost ~ Water Supply Yield
Note: This is not the minimum adequate model
	Estimate	Std. Error	t-value	Sig.
(Intercept)	10.5488	0.45584	23.142	< 2e-16	***
Water supply yield (AFY)	0.40741	0.07694	5.295	1.97e-05	***

## Sheet: Column Descriptions
Column Name	Description
Fund	Funding Mechanism
Grant	Round of Funding
Year	Funding Year
Lead	Lead Agency
DWR_HydroReg	DWR Hydrologic Region
Latitude	Project Latitutde
Longitude	Project Longittde
PrjName	Project Name
Awarded	Award Status
Recharge	Project includes Recharge
Storage	Project includes Storage
Conveyance	Project includes Conveyance
DirectUse	Project includes water for direct use
OnStrm	Location relative to stream: off-stream (0), on-stream (1), both (2)
STW_YN	Urban Stormwater (1), Non-urban stormwater (0)
Upgrade	Site Status: Upgrade/Expansion (1), New (0)
PrimeGoal	Primary project goal: Flood control (FC), water supply (WS), water quality (WQ), other (O)
LrgBen	Largest monetary benefit reported
Lifetime	Project lifetime (yr)
TCC_2018USD	Total Capital Cost (2018 USD)
CRF	Capital Recovery Factor
PVC_2018USD	Present Value Cost (2018 USD)
PVC_Benef_2018USD	Present Value Cost including Co-Benefits (2018 USD)
AnnulPVC_2018USD	Annualized Present Value Cost (2018 USD)
AnnulPVC_benef_2018USD	Annualized Present Value Cost including Co-Benefits (2018 USD)
Stormwater_Type	Stormwater Project Type
STW_AFY	Water supply yield from stormwater (AFY)
OtherWS_AFY	Water supply yield from additional sources (AFY)
TotalAFY	Total water supply yield (AFY)
LevelCostH2O_2018USD	Levelized cost of water (2018 USD)
LevelCostH2O_benf_2018USD	Levelized cost of water including Co-Benefits (2018 USD)
PercChg_LevelCost	Percent change in levelized cost with co-benefits
Tot_Benefit	Total monetary benefits (2018 USD)
Tot_Benefit_AnnualPVC	Annualized present value cost of total monetary benefits (2018 USD)
TotWSBenef_2018USD	Total water supply benefits (2018 USD)
WS_Benefit_AFY	Total water supply yield (AFY)
STWWSBenef_2018USD	Stormwater Water Supply Benefit (2018 USD)
OWSBenef_2018USD	Other Water Supply Benefit (2018 USD)
FldDamRed_AFY	Flood Damage Reduction (AFY)
FldDamPeakFlw_CFS	Flood Damage Peak Flow (CFS)
FldDamRed_2018USD	Flood Damage Reduction (2018 USD)
WQ_AFY	Water Quality (AFY treated)
WQBenf_2018USD	Water Quality Benefit (2018 USD)
Energy_KWH	Energy Savings (kwh)
EnergySavings_2018USD	Energy or Electrical Savings (2018 USD)
ComRecPublic_acres	Community Recreation or Public Use (acres)
ComRecPublicProp_2018USD	Community Recreation, Public Use, or Property Values (2018 USD)
Habitat_acres	Habitat (acres)
Habitat_2018USD	Habitat (2018 USD)
CO2avoided_tonnes	Avoided CO2e (metric tons)
CO2avoided_2018USD	Avoided CO2e (2018 USD)
AddCosts_2018USD	Additional Costs (2018 USD)
AvoidedCapCost_2018USD	Avoided Capital Costs (2018 USD)

## Sheet: Raw Data
UniqueID	Fund	Grant	Year	Lead	DWR_HydroReg	Latitude	Longitude	PrjName	Awarded	Recharge	Storage	Conveyance	DirectUse	OnStrm	STW_YN	Upgrade	PrimeGoal	LrgBen	Lifetime	TCC_2018USD	CRF	PVC_2018USD	PVC_Benef_2018USD	AnnulPVC_2018USD	AnnulPVC_benef_2018USD	Stormwater_Type	STW_AFY	OtherWS_AFY	TotalAFY	LevelCostH2O_2018USD	LevelCostH2O_benf_2018USD	PercChg_LevelCost	Tot_Benefit	Tot_Benefit_AnnualPVC	TotWSBenef_2018USD	WS_Benefit_AFY	STWWSBenef_2018USD	OWSBenef_2018USD	FldDamRed_AFY	FldDamPeakFlw_CFS	FldDamRed_2018USD	WQ_AFY	WQBenf_2018USD	Energy_KWH	EnergySavings_2018USD	ComRecPublic_acres	ComRecPublicProp_2018USD	Habitat_acres	Habitat_2018USD
1	Prop 1E	Round 1	2013	City of Palmdale	South Lahontan	34.6186	-118.066	Upper Amargosa Creek Flood Control, Recharge, and Habitat Restoration Project	1	1	0	1	0	2	1	0	FC	WS	50	1.57755e+07	0.0634443	1.69225e+07	-1.90134e+06	1.07364e+06	-120629	Conveyance	400	24300	24700	2684.09	-301.572	-1.11236	1.91218e+07	1.21317e+06	1.83988e+07	47.259	297956	1.81008e+07			723047					25		25
2	Prop 1E	Round 1	2013	City of Fontana	South Coast	34.0966	-117.446	Vulcan Pit Flood Control and Aquifer Recharge Project	1	1	0	1	0	0	1	0	FC	WS	50	22815000	0.0634443	1.94291e+07	-3.26389e+07	1.23267e+06	-2.07075e+06	Conveyance_Recharge	1750	1750	3500	704.381	-1183.29	-2.67989	7.41674e+07	4.7055e+06	4.41988e+07	801.19	2.20994e+07	2.20994e+07			21758256		8.21031e+06
3	Prop 1E	Round 2	2015	City of Calimesa	South Coast	34.0033	-117.06	Calimesa Creek Flood Control and Aquifer Recharge	0	1	0	1	0	1	1	0	FC	FC	50	4.22028e+06	0.0634443	3.86943e+06	-751456	245493	-47675.6	Conveyance_Recharge	200		200	1227.47	-238.378	-1.1942	5.62994e+06	357187	1.00905e+06	320.092	1.00905e+06		62		4.62088e+06
4	Prop 1E	Round 2	2015	South Sutter Water District	Sacramento River	39.0525	-121.319	Camp Far West Spillway Improvement Project	0	0	1	0	0	1	0	1	FC	FC	50	6.26811e+06	0.0634443	6.26811e+06	-8.29504e+07	397676	-5.26273e+06		9830		9830	40.4553	-535.374	-14.2337	9.13288e+07	5.79429e+06	2.11028e+06	13.6201	2.11028e+06				8.92185e+07
5	Prop 1E	Round 2	2015	Sonoma County Water Agency	San Francisco Bay	38.3114	-122.479	City Watersheds of Sonoma Valley Phase 1	1	1	0	1	0	0	0	0	FC	WS	60	4507150	0.0618757	4.24647e+06	3.76316e+06	262753	232848		80		80	3284.42	2910.6	-0.113815	1.23826e+06	76617.9	905198	700.122	905198				329533								3523.97
6	Prop 1E	Round 2	2015	Los Angeles County Flood Control District	South Coast	34.1646	-118.086	Devil's Gate and Eaton Stormwater Flood Management Project - Phase I Eaton Wash Spreading Grounds	1	1	0	1	0	2	0	1	FC	WS	50	3.08717e+06	0.0634443	3.65785e+06	3.65785e+06	232069	232069		348		348	666.866	666.866	0	2.74559e+07	1.74192e+06	2.74559e+07	5005.51	2.74559e+07
7	Prop 1E	Round 2	2015	Los Angeles County Flood Control District	South Coast	34.1692	-118.091	Devil's Gate and Eaton Stormwater Flood Management Project - Phase II Eaton Wash Dam Rehabilitation Project	1	0	1	0	0	1	0	1	FC	FC	50	5.10031e+06	0.0634443	6.59566e+06	181315	418457	11503.4		1244		1244	336.38	9.2471	-0.97251	5.76282e+06	365618	879450	44.8522	879450		828.34		4.88337e+06
8	Prop 1E	Round 2	2015	Los Angeles County Flood Control District	South Coast	34.1646	-118.086	Devil's Gate and Eaton Stormwater Flood Management Project - Phase III Eaton Wash Spreading Grounds Intake Improvement and Basin Enlargement	1	1	0	1	0	0	0	1	FC	WS	50	3.9737e+06	0.0634443	4.44188e+06	4.44188e+06	281812	281812		11		11	25619.2	25619.2	0	9.80807e+07	6.22266e+06	9.80807e+07	565697	9.80807e+07
9	Prop 1E	Round 2	2015	Los Angeles County Flood Control District	South Coast	34.1857	-118.175	Devil's Gate and Eaton Stormwater Flood Management Project - Phase IV Devil's Gate Water Conservation	1	0	0	1	0	0	0	0	FC	WS	50	18176186	0.0634443	2.63914e+07	-2.29994e+08	1.67439e+06	-1.45918e+07		2564		2564	653.036	-5691.02	-9.71471	2.49696e+08	1.58418e+07	2.0213e+08	5001.55	2.0213e+08		1782.7		4.75665e+07
10	Prop 1E	Round 2	2015	Fresno Metropolitan Flood Control District	Tulare Lake	36.8794	-119.664	Dry Creek Flood Control Improvement Project	1	1	1	0	0	2	0	0	FC	FC	50	11793800	0.0634443	12426000	-6540000	788359	-414926		600		600	1313.93	-691.543	-1.52632	1.93797e+07	1.22953e+06	413670	43.7417	413670				18966000	348
11	Prop 1E	Round 2	2015	Palmdale Water District	South Lahontan	34.5792	-118.116	Littlerock Reservoir Sediment Removal Project	0	0	1	0	0	1	0	1	WS	WS	50	1.30399e+07	0.0634443	1.928e+07	1.90825e+07	1.22321e+06	1.21067e+06		560		560	2184.3	2161.92	-0.010246	1.88365e+07	1.19507e+06	18639000	2111.68	18639000				59859.5
12	Prop 1E	Round 1	2013	San Luis and Delta Mendota Water Authority	San Joaquin River	37.0604	-120.855	California Avenue Storm Drain Lift Station Project	0	0	0	1	0	0	1	0	FC	FC	20	197601	0.0871846	296872	232457	25882.7	20266.6	Conveyance	23		23	1125.33	881.158	-0.216981	108479	9457.68	44063.4	167.028	44063.4				64415.5
14	Prop 1E	Round 2	2015	Stockton East Water District	San Joaquin River	37.9671	-121.211	SEWD Flood Detention and Groundwater Recharge Facility	0	1	0	0	0	0	1	0	FC	WS	50	1.9671e+07	0.0634443	2.74463e+07	1.68139e+07	1.74131e+06	1.06675e+06	Detention	17400		17400	100.075	61.3074	-0.387387	6.08314e+07	3.8594e+06	5.01991e+07	183.037	5.01991e+07							13045000	1.06323e+07
15	Prop 84	Round 1	2011	North Kern Water Storage District and Cawelo Water District	Tulare Lake	35.3728	-119.087	Cross Valley Canal to Calloway Canal Intertie	1	0	0	1	0	0	0	1	WS	OWS	50	12621024	0.0634443	1.60263e+07	-1.61305e+07	1.01678e+06	-1.02339e+06		5700	42600	48300	178.382	-179.541	-2.0065	3.52349e+07	2.23545e+06	2.60831e+07	34.2614	3.07813e+06	2.3005e+07					1.26984e+06		7.88195e+06
16	Prop 84	Round 1	2011	City of Huntington Beach	South Coast	33.7011	-118.006	East Garden Grove Wintersburg Channel Urban Runoff Diversion	1	1	0	0	0	0	1	0	WS	WS	50	3.22779e+06	0.0634443	4.73002e+06	3.13445e+06	300093	198863	Detention	1330		1330	225.634	149.521	-0.337328	1.76808e+07	1.12175e+06	1.60853e+07	767.306	1.60853e+07					1330	1.26384e+06					12	331722
17	Prop 84	Round 1	2011	Arroyo Seco Foundation	South Coast	34.1944	-118.172	Hahamongna Basin Multi-Use Project	1	0	1	0	0	1	0	1	WS	WS	50	8.49974e+06	0.0634443	8.58837e+06	7.78134e+06	544883	493681		5175		5175	105.291	95.3974	-0.093968	5.99709e+07	3.80481e+06	5.91638e+07	725.335	5.91638e+07								807032	23		31
18	Prop 84	Round 1	2011	Mendocino County Water Agency/Planning Department	North Coast	39.1572	-123.208	Mendocino Jumpstart Integrated Water Plan	1	1	0	0	1	0	1	0	WQ	CR	20	527728	0.0871846	475788	458345	41481.3	39960.6	LID	6.4		6.4	6481.46	6243.85	-0.03666	23198.8	2022.57	5756.4	78.4171	5756.4										16722.8	0.5	719.55
20	Prop 84	Round 1	2011	City of Los Angeles	South Coast	34.0064	-118.461	Penmar Water Quality and Runoff Reuse Project	1	0	0	0	1	0	1	0	WQ	WS	50	2.87607e+07	0.0634443	3.19056e+07	3.19056e+07	2.02423e+06	2.02423e+06	Water_Treatment	324		324	6247.62	6247.62	0	2.06421e+06	130962	2.06421e+06	404.205	2.06421e+06		1468	0.44		210
21	Prop 84	Round 1	2011	San Francisco Estuary Partnership, City of Campbell, Napa County	San Francisco Bay	38.3653	-122.344	Regional Green Infrastructure Capacity Building Program	1	1	1	0	0	0	1	0	WQ	WS	50	384152	0.0634443	321383	321383	20389.9	20389.9	LID	1.53		1.53	13326.7	13326.7	0	35520	2253.54	35520	1472.9	35520
22	Prop 84	Round 1	2011	City of Menifee	South Coast	33.7611	-117.107	Romoland Line A Flood System - Phase 1 of 4	1	1	1	1	0	0	0	0	FC	FC	30	9.89348e+06	0.0726489	7.68225e+06	-4.3761e+08	558107	-3.17919e+07		499		499	1118.45	-63711.1	-57.9637	4.481e+08	3.2554e+07	2.80805e+06	408.822	2.80805e+06				4.45292e+08					865
23	Prop 1E	Round 1	2013	Sonoma County Water Agency	North Coast	38.3408	-122.662	Copeland Creek Enhancement and Restoration Project	0	1	0	1	0	0	0	0	FC	FC	50	1.61214e+07	0.0634443	9.8315e+06	-8.79746e+06	623753	-558148		150		150	4158.35	-3720.99	-1.89482	1.83191e+07	1.16224e+06	1.00425e+06	424.761	1.00425e+06				1.60007e+07		1314144
24	Prop 84	Round 1	2011	Trabuco Canyon Water District	South Coast	33.6626	-117.59	Shadow Rock Detention Basin Facility Recovery Project	1	0	0	1	0	0	1	1	WS	WS	20	879653	0.0871846	913872	541484	79675.5	47209.1	Conveyance	77		77	1034.75	613.105	-0.407483	1.38114e+06	120414	1.00875e+06	1142.17	1.00875e+06				216753				155635
25	Prop 84	Round 1	2011	City of Hawthorne	South Coast	33.9161	-118.353	Storm Drain Improvements and Installation of Infiltration Chambers	1	1	0	0	0	0	1	0	FC		50	7.20879e+06	0.0634443	1.24055e+07	1.24055e+07	787061	787061	LID	27.6		27.6	28516.7	28516.7					0
26	Prop 84	Round 1	2011	Los Angeles Department of Water and Power	South Coast	34.2669	-118.38	Tujunga Spreading Grounds Enhancement Project	1	1	0	0	0	0	1	1	WS	WS	50	2.96058e+07	0.0634443	2.91798e+07	2.91798e+07	1.85129e+06	1.85129e+06	Detention	8000		8000	231.411	231.411	0	9.21629e+07	5.84721e+06	9.21629e+07	730.901	9.21629e+07
27	Prop 84	Round 1	2011	WRD	South Coast	34.0383	-118.026	Whittier Narrows Conservation Pool Project	1	0	1	0	0	1	0	1	WS	WS	20	1.99076e+06	0.0871846	5.15541e+06	5.15541e+06	449472	449472		1100		1100	408.611	408.611	0	9.10418e+06	793744	9.10418e+06	721.585	9.10418e+06									300
28	Prop 84	Round 2	2013	City of Upland	South Coast	34.1143	-117.679	14th Street Groundwater Recharge and Stormwater Quality Treatment Integration Facility	1	1	0	1	0	0	1	0	WS	FC	50	6.25663e+06	0.0634443	5.08524e+06	4.78092e+06	322630	303322	Conveyance_Recharge	400		400	806.574	758.305	-0.0598445	585762	37163.2	281438	44.6391	281438				304324
29	Prop 84	Round 2	2013	LACFCD and WRD	South Coast	33.8389	-118.203	Dominguez Gap S.G. west Basin Percolation Improvements	1	1	0	1	0	0	1	1	WS	WS	50	4.79048e+06	0.0634443	4.74208e+06	4.24599e+06	300858	269384	Detention	1000		1000	300.858	269.384	-0.104614	1.7069e+07	1.08293e+06	1.65729e+07	1051.46	1.65729e+07							132000000
30	Prop 84	Round 2	2013	Merced Irrigation District	San Joaquin River	37.1533	-120.422	El Nido Area Recharge Project	1	0	0	1	0	1	0	0	WS	WS	25	636846	0.0782267	701880	469325	54905.8	36713.7		3501		3501	15.6829	10.4866	-0.331333	3.92289e+06	306875	3.69033e+06	82.4571	3.69033e+06			100
31	Prop 84	Round 2	2013	San Bernadino Valley Water Conservation District	South Coast	34.1008	-117.108	Enhanced Stormwater Capture and Recharge along the Santa Ana River	1	1	1	0	0	1	0	1	WS	WS	40	3.41624e+07	0.0664615	7.72946e+06	7.72946e+06	513712	513712		12171		12171	42.2078	42.2078	0	3.29541e+07	2.19018e+06	3.29541e+07	179.951	3.29541e+07
32	Prop 84	Round 2	2013	City of Lynwood (under Gateway IRWM Authority)	South Coast	33.9206	-118.199	Fernwood Water Improvement Park	0	1	0	0	0	0	1	0	WQ		30	1.57379e+07	0.0726489	1.41349e+06	-1.45004e+06	102689	-105344	LID	9		9	11409.9	-11704.9	-2.02586	2.87245e+06	208681	8917.29	71.9813	8917.29		11.6		1.40839e+06							5.3	1.45514e+06
33	Prop 84	Round 2	2013	Fresno Irrigation District (under Upper Kings Basin IRWM Authority)	Tulare Lake	36.6475	-120.025	FID Southwest Groundwater Banking Project	1	1	0	1	0	0	0	0	WS	WS	50	4972580	0.0634443	10202400	10202400	647284	647284		5080		5080	127.418	127.418	0	19816200	1.25722e+06	19816200	247.485	19816200
34	Prop 1E	Round 1	2013	City of Fresno	Tulare Lake	36.7478	-119.771	Fancher Creek Flood Control Improvement Project	1	0	1	1	0	0	1	1	FC	WS	30	5.22074e+06	0.0726489	4.94668e+06	4.22134e+06	359371	306676	Detention	740	65.1	805.1	485.637	414.426	-0.146632	1.6041e+06	116536	956058	86.2708	878752	77306.4	68.2		648037
35	Prop 84	Round 2	2013	Foothill Municipal Water District	South Coast	34.1944	-118.179	Foothill MWD Recycled Water Project	1	1	0	0	0	0	1	0	WS	OWS	50	3.19948e+06	0.0634443	4.1159e+06	-2.91048e+06	261130	-184653	Water_Treatment	38	280	318	6871.85	-4859.29	-1.70713	5.54339e+06	351696	5.44484e+06	1086.3	650641	4.7942e+06				280
36	Prop 84	Round 2	2013	US Forest Service	South Coast	34.2202	-116.969	Forest First - Increase Stormwater capture and decrease sediment loading through forest ecological restoration	1	1	0	0	0	0	0	0	O	WQ	20	5.74728e+06	0.0871846	5.14458e+06	-2.94289e+06	448528	-256575		543.8		543.8	824.803	-471.818	-1.57204	9.74952e+06	850007	1.66205e+06	266.467	1.66205e+06						8.08747e+06
37	Prop 84	Round 2	2013	City of Ontario	South Coast	34.041	-117.645	Francis Street Storm Drain and Ely Basin Flood Control and Aquifer Recharge Project	1	1	0	1	0	0	1	1	FC	FC	50	18137600	0.0634443	1.64982e+07	-4.39314e+07	1.04672e+06	-2.7872e+06	Conveyance_Recharge	772		772	1355.85	-3610.36	-3.6628	6.96623e+07	4.41967e+06	9.23262e+06	758.752	9.23262e+06		277		6.04296e+07
39	Prop 84	Round 2	2013	Mountains Recreation and Conservation Authority	South Coast	34.1069	-118.247	Marsh Park, Phase II	1	1	0	0	1	0	1	0	O	CR	100	5.78183e+06	0.0601774	6.66419e+06	-1.05842e+07	401033	-636929	LID	3.88		3.88	103359	-164157	-2.58822	1.72484e+07	1.03796e+06		0			5.8			2.14		826600		3	1.72484e+07	1.25
40	Prop 84	Round 2	2013	LACFCD	South Coast	34.2553	-118.449	Pacoima Spreading Ground Improvement Project	1	1	1	0	0	0	1	1	WS	WS	60	3.82358e+07	0.0618757	3.32875e+07	2.83068e+07	2.05969e+06	1.7515e+06	Detention	10500		10500	196.161	166.81	-0.149626	1.9814e+08	1.226e+07	1.93159e+08	1138.27	1.93159e+08							1700000000
41	Prop 84	Round 2	2013	Resource Conservation District of Santa Cruz County (under San Benito County Water Conservation District)	Sacramento River	38.9039	-121.748	Pajaro Agricultural Water Quality and Aquifer Enhancement Project	1	1	0	0	0	0	0	0	WS	WS	20	539550	0.0871846	494736	-6.43277e+06	43133.3	-560838		200	200	400	215.667	-2804.19	-14.0024	7.1558e+06	623875	1.7161e+06	374.043	858049	6.29775e+06
42	Prop 84	Round 2	2013	LACFCD	South Coast	34.1008	-118.013	Peck Water Conservation Improvement Project	1	1	0	1	0	0	1	1	WS	WS	90	8.44843e+06	0.0603184	8.69708e+06	1.0575e+07	524594	637866	Conveyance	1800		1800	291.441	354.37	0.215925	3.32799e+07	2.00739e+06	3.51578e+07	1178.15	3.51578e+07
43	Prop 84	Round 2	2013	San Bernadino Valley Water Conservation District	South Coast	34.1687	-117.14	Plunge Creek Water Recharge and Habitat Improvement	1	1	0	1	0	0	0	1	O	HB	30	797161	0.0726489	1.17413e+06	-7.43651e+06	85299.3	-540254		1250		1250	68.2394	-432.203	-7.33363	9.7188e+06	706061	1.10817e+06	64.4058	1.10817e+06											55	8.4291e+06
44	Prop 84	Round 2	2013	Laguna Irrigation District (under Upper Kings Basin IRWM Authority)	Tulare Lake	36.4639	-119.748	Recharge Basin 11 Project	1	1	1	1	0	0	0	0	WS	WS	50	1421360	0.0634443	1.42916e+06	1.01004e+06	90671.8	64081		2650		2650	34.2158	24.1815	-0.293263	5.24748e+06	332922	4.82836e+06	115.597	4.82836e+06			70				179000	419119
45	Prop 1E	Round 1	2013	Santa Margarita Water District	South Coast	33.8997	-117.983	Gobernadora Multipurpose Basin Project	1	1	1	1	0	0	1	0	FC	WS	30	1.63906e+07	0.0726489	1.42179e+07	1.2641e+07	1.03292e+06	918356	Conveyance_Recharge	750		750	1377.22	1224.48	-0.11091	9.90218e+06	719383	8.32527e+06	806.429	8.32527e+06				956058						620849
46	Prop 84	Round 2	2013	Inland Empire Utilities Agency	South Coast	34.1413	-117.496	San Sevaine Ground Water Recharge Basin	1	1	0	1	0	0	1	0	WS	OWS	32	2.75908e+06	0.0710023	2.50839e+06	-1.2514e+07	178102	-888521	Conveyance	350	4500	4850	508.862	-2538.63	-5.98884	1.61908e+07	1.14958e+06	1.61908e+07	237.027	1.16841e+06	1.50224e+07
47	Prop 84	Round 2	2013	LACFCD	South Coast	34.0747	-117.874	Walnut Spreading Basin Improvement	1	1	1	0	0	0	1	1	WS	WS	50	3.14586e+06	0.0634443	4.53189e+06	5.06364e+06	287522	321259	Detention	500		500	575.045	642.519	0.117337	8.63933e+06	548116	9.17109e+06	1163.71	9.17109e+06							63000000
48	Prop 84	Round 2	2013	City of Yucaipa	South Coast	34.0436	-117.043	Wilson III Basins Project and Wilson basins/Spreading Grounds	1	1	0	0	0	0	0	1	FC	WS	50	1.42507e+07	0.0634443	1.37049e+07	9.92203e+06	869495	629496		1000		1000	869.495	629.496	-0.276021	1.73158e+07	1.09859e+06	1.35329e+07	858.587	1.35329e+07		562		3.78283e+06
49	Prop 84	Round 2	2013	City of Salinas	Central Coast	36.6608	-121.684	City of Salinas and Monterey Regional Water Pollution Control Agency: Dry Weather Runoff Diversion Program	0	0	0	1	0	0	1	1	WS	HB	25	860303	0.0782267	782070	718576	61178.7	56211.8	Conveyance	40		40	1529.47	1405.3	-0.0811866	63493.6	4966.9		0													63493.6
50	Prop 84	Round 2	2013	City of Visalia	Tulare Lake	36.3128	-119.268	Packwood Creek Recharge Project	0	1	0	0	0	1	0	1	WS	WS	50	2.48952e+06	0.0634443	2.42703e+06	-979703	153981	-62156.6		400		400	384.953	-155.391	-1.40366	3.40673e+06	216138	3.40673e+06	540.344		3.40673e+06
52	Prop 1E	Round 1	2013	City of Menifee	South Coast	33.7611	-117.107	Phases 2-4 of Homeland/Romoland Line A Master Drainage Plan	0	0	0	1	0	0	0	0	FC	FC	30	1.8932e+07	0.0726489	1.48243e+07	-9.38069e+07	1.07697e+06	-6.81497e+06		1176		1176	915.792	-5795.04	-7.3279	1.15248e+08	8.37262e+06	6.61645e+06	408.74	6.61645e+06		1275		1.08631e+08					70
53	Prop 1E	Round 1	2013	City of San Marcos	South Coast	33.1331	-117.189	San Marcos Creek Floodway Improvement Project	0	0	0	1	0	2	1	0	FC	FC	45	1.42252e+07	0.0647005	1.4911e+07	-47318.3	964746	-3061.52	Conveyance	144		144	6699.63	-21.2605	-1.00317	1.72515e+07	1.11618e+06	2.29322e+06	1030.36	2.29322e+06				1.28754e+07		2.08287e+06
54	Prop 1E	Round 1	2013	LA County Flood Control District	South Coast	34.1711	-118.019	Santa Anita Stormwater Flood Management and Seismic Strengthening Project	1	1	1	1	0	1	0	1	FC	FC	50	46800000	0.0634443	39019500	-9.90317e+07	2.47556e+06	-6.28299e+06		518		518	4779.08	-12129.3	-3.538	1.65158e+08	1.04783e+07	2.7107e+07	3320.05	2.7107e+07				1.38051e+08
[truncated: 4 more columns]
